# Supplementary material for: Antibiotics utilization patterns among tertiary care hospitals in Ethiopia
Source: PLoS One. 2025 Oct 27;20(10):e0335027. doi: 10.1371/journal.pone.0335027 (PMC12558456; doi:10.1371/journal.pone.0335027)
Supplement: S1 Data — (XLSX) [file pone.0335027.s001.xlsx]

## Sheet: Antibiotics consumption hospita
	s.N	Drug	ATC code	AWaRe group	Class	WHO DDD in gram	Unit prescribed in gram	Number of DDD in gram	DDD/100 Bed days(number of DDD/Bed days*100	Bed days (sum of length of hospital stay)	DDD in gram(DDD/100) BD JUMC	DDD in gram(DDD/100) TASH	DDD in gram(DDD/100) HUCSH	DDD in gram(DDD/100) WSUCSH	DDD in gram(DDD/100) PMMC
	1	Amoxicillin	J01CA04	Access	Penicillin	1.5	73.5	49	0.567261	8638	49(0.57)	0	0	0	0
	2	Amoxicillin + Clavulanic acid	J01CR02	Access	Beta lactam-beta lactamase inhibitors	1.5	267.5	178.333	2.06452	8638	47.5 (0.55)	114.58 (1.33)	0	16.25 (0.19)	0
	3	Ampicillin	J01CA01	Access	Penicillin	6	1102	183.667	2.12626	8638	6.67 (0.08)	85 (0.98)	10 (0.12)	0	82 (0.95)
	4	Azithromycin	J01FA10	Watch	Macrolides	2	141.5	70.75	0.819055	8638	15.25 (0.18)	5 (0.06)	5 (0.06)	44.5 (0.52)	1 (0.01)
	5	Benzanthine penicillin	J01CE08	Access	Penicillin	3.6	0.173	0.0480556	0.000556327	8638	0	0	0.03 (0.0004)	0.02 (0.0002)	0
	6	Cephalexin	J01DB01	Access	First generation cephalosporin	1	182.5	182.5	2.11276	8638	157.50 (1.82)	20 (0.23)	0	5(0.06)	0
	7	Cefepime	J01DE01	Watch	Fourth generation cephalosporin	4	588	147	1.70178	8638	0	42.25 (0.49)	92.25 (1.07)	3 (0.03)	9.50(0.11)
	8	Ceftazidime	J01DD02	Watch	Third generation cephalosporin	2	2063	1031.5	11.9414	8638	401 (4.64)	373 (4.32)	78 (0.9)	65 (0.75)	114.50 (1.33)
	9	Ceftriaxone	J01DD04	Watch	Third generation cephalosporin	2	7134	3567	41.2943	8638	1405 (16.27)	1007 (11.66)	511.5 (5.92)	511.5 (5.92)	132.5 (1.53)
	10	Ciprofloxacin	J01MA02	Watch	Fluoroquinolones	1	369.8	369.8	4.28108	8638	107 (1.24)	152.4 (1.76)	40.8 (0.47)	15 (0.17)	54.6 (0.63)
	11	Cloxacillin	J01CF02	Access	Penicillin	2	64	32	0.370456	8638	20 (2.3)	7 (0.08)	0	0	5 (0.06)
	12	Sulphamethoxazole + trimethoprim(Cotrimoxazole)		Access	Sulfonamides and trimethoprim	2	77.76	38.88	0.450104	8638	0	0	30.72 (0.36)	0	8.16 (0.09)
	13	Doxycycline	J01AA02	Access	Tetracycline	0.1	68.8	688	7.96481	8638	660 (7.64)	28 (0.32)	0	0	0
	14	Gentamicin	J01GB03	Access	Aminoglycosides	0.24	6.5	27.0833	0.313537	8638	3.2(0.15)	3.3(0.16)	0	0	0
	15	Meropenem	J01DH02	Watch	Carbepenem	2	160.5	80.25	0.929034	8638	18.25 (0.21)	42 (0.49)	62 (0.72)	0	0
	16	Metronidazole	J01XD01	Access	Imidazole	1.5	2458.51	1639.01	18.9744	8638	634.93 (7.35)	615 (7.12)	211.57 (2,45)	124.5 (1.44)	53 (0.61)
	17	Norfloxacin	J01MA06	Watch	Fluoroquinolones	1	28	28	0.324149	8638	5.6 (0.06)	11.2 (0.13)	11.2 (0.13)	0	0
	18	Vancomycin	J01XA01	Watch	Glycopeptides	2	1970	985	11.4031	8638	448.5 (5.19)	226 (2.62)	172.5 (2.0)	76 (0.88)	62 (0.72)
		Total					16756	9297.82	107.639	8638	3989.53 (46.19)	2742.10 (31.74)	1183.57 (13.7)	860.27(9.96)	522.26 (6.05)

## Sheet: Antibiotics consumption wards
	s.N	Drug	ATC code	AWaRe group	Class	WHO DDD in gram	Unit prescribed in gram	Number of DDD in gram	DDD/100 Bed days(number of DDD/Bed days*100	Bed days (sum of length of hospital stay)	DDD in gram(DDD/100) BD Medical	DDD in gram(DDD/100) Surgical	DDD in gram(DDD/100) oby/Gyn	DDD in gram(DDD/100) ICU
	1	Amoxicillin	J01CA04	Access	Penicillin	1.5	73.5	49	0.567261	8638	14 (0.16)	21 (0.24)	14 (0.16)	0
	2	Amoxicillin + Clavulanic acid	J01CR02	Access	Beta lactam-beta lactamase inhibitors	1.5	267.5	178.333	2.06452	8638	33.75 (0.39)	42.5 (0.49)	42.08 (0.49)	60 (0.69)
	3	Ampicillin	J01CA01	Access	Penicillin	6	1102	183.667	2.12626	8638	26.67(0.31)	0.67 (0.01)	152.33 (1.76)	4 (0.05)
	4	Azithromycin	J01FA10	Watch	Macrolides	2	141.5	70.75	0.819055	8638	62.75 (0.73)	0	3.5 (0.04)	4.5 (0.05)
	5	Benzanthine penicillin	J01CE08	Access	Penicillin	3.6	0.173	0.0480556	0.000556327	8638	0.05(0.001)	0	0	0
	6	Cephalexin	J01DB01	Access	First generation cephalosporin	1	182.5	182.5	2.11276	8638	35 (0.41)	36 (0.42)	111.5 (1.29)	0
	7	Cefepime	J01DE01	Watch	Fourth generation cephalosporin	4	588	147	1.70178	8638	108 (1.25)	2.5 (0.03)	0	36.5(0.42)
	8	Ceftazidime	J01DD02	Watch	Third generation cephalosporin	2	2063	1031.5	11.9414	8638	331 (3.83)	146 (1.69)	43.5 (0.5)	511 (5.92)
	9	Ceftriaxone	J01DD04	Watch	Third generation cephalosporin	2	7134	3567	41.2943	8638	1371.5(15.88)	1171.5 (13.56)	563 (6.52)	461 (5.34)
	10	Ciprofloxacin	J01MA02	Watch	Fluoroquinolones	1	369.8	369.8	4.28108	8638	98 (1.13)	169 (1.96)	41.4 (0.48)	61.4 (0.71)
	11	Cloxacillin	J01CF02	Access	Penicillin	2	64	32	0.370456	8638	20 (0.23)	12 (0.14)	0	0
	12	Cotrimoxazole	J01EE01	Access	Sulfonamides and trimethoprim	2	77.76	38.88	0.450104	8638	32.64 (0.38)	0	0	6.24 (0.07)
	13	Doxycycline	J01AA02	Access	Tetracycline	0.1	68.8	688	7.96481	8638	28 (0.32)	0	652 (7.55)	8 (0.09)
	14	Gentamicin	J01GB03	Access	Aminoglycosides	0.24	6.5	27.0833	0.313537	8638	0	13.33(0.15)	7.67 (0.09)	6 (0.07)
	15	Meropenem	J01DH02	Watch	Carbepenem	2	160.5	80.25	0.929034	8638	0	0	4.5 (0.05)	75.75 (0.88)
	16	Metronidazole	J01XD01	Access	Imidazole	1.5	2458.51	1639.01	18.9744	8638	442.34 (5.12)	566.33 (6.56)	374 (4.33)	256.33 (2.97)
	17	Norfloxacin	J01MA06	Watch	Fluoroquinolones	1	28	28	0.324149	8638	4 (0.05)	21.6 (0.25)	2.4 (0.03)	0
	18	Vancomycin	J01XA01	Watch	Glycopeptides	2	1970	985	11.4031	8638	408.50 (4.73)	172.50 (2.00)	25.5 (0.30)	378.5 (4.38)
		Total					16756	9297.82	107.639	8638

## Sheet: ward total
s.N	Drug	ATC code	AWaRe group	Class	WHO DDD in gram	Unit prescribed in gram	Number of DDD in gram	DDD/100 Bed days(number of DDD/Bed days*100	Bed days (sum of length of hospital stay)	DDD in gram(DDD/100) BD Medical	DDD in gram(DDD/100) Surgical	DDD in gram(DDD/100) oby/Gyn	DDD in gram(DDD/100) ICU
1	Amoxicillin	J01CA04	Access	Penicillin	1.5	73.5	49	0.567261	8638	14 (0.16)	21 (0.24)	14 (0.16)	0
2	Amoxicillin + Clavulanic acid	J01CR02	Access	Beta lactam-beta lactamase inhibitors	1.5	267.5	178.333	2.06452	8638	33.75 (0.39)	42.5 (0.49)	42.08 (0.49)	60 (0.69)
3	Ampicillin	J01CA01	Access	Penicillin	6	1102	183.667	2.12626	8638	26.67(0.31)	0.67 (0.01)	152.33 (1.76)	4 (0.05)
4	Azithromycin	J01FA10	Watch	Macrolides	2	141.5	70.75	0.819055	8638	62.75 (0.73)	0	3.5 (0.04)	4.5 (0.05)
5	Benzanthine penicillin	J01CE08	Access	Penicillin	3.6	0.173	0.0480556	0.000556327	8638	0.05(0.001)	0	0	0
6	Cephalexin	J01DB01	Access	First generation cephalosporin	1	182.5	182.5	2.11276	8638	35 (0.41)	36 (0.42)	111.5 (1.29)	0
7	Cefepime	J01DE01	Watch	Fourth generation cephalosporin	4	588	147	1.70178	8638	108 (1.25)	2.5 (0.03)	0	36.5(0.42)
8	Ceftazidime	J01DD02	Watch	Third generation cephalosporin	2	2063	1031.5	11.9414	8638	331 (3.83)	146 (1.69)	43.5 (0.5)	511 (5.92)
9	Ceftriaxone	J01DD04	Watch	Third generation cephalosporin	2	7134	3567	41.2943	8638	1371.5(15.88)	1171.5 (13.56)	563 (6.52)	461 (5.34)
10	Ciprofloxacin	J01MA02	Watch	Fluoroquinolones	1	369.8	369.8	4.28108	8638	98 (1.13)	169 (1.96)	41.4 (0.48)	61.4 (0.71)
11	Cloxacillin	J01CF02	Access	Penicillin	2	64	32	0.370456	8638	20 (0.23)	12 (0.14)	0	0
12	Cotrimoxazole	J01EE01	Access	Sulfonamides and trimethoprim	2	77.76	38.88	0.450104	8638	32.64 (0.38)	0	0	6.24 (0.07)
13	Doxycycline	J01AA02	Access	Tetracycline	0.1	68.8	688	7.96481	8638	28 (0.32)	0	652 (7.55)	8 (0.09)
14	Gentamicin	J01GB03	Access	Aminoglycosides	0.24	6.5	27.0833	0.313537	8638	0	13.33(0.15)	7.67 (0.09)	6 (0.07)
15	Meropenem	J01DH02	Watch	Carbepenem	2	160.5	80.25	0.929034	8638	0	0	4.5 (0.05)	75.75 (0.88)
16	Metronidazole	J01XD01	Access	Imidazole	1.5	2458.51	1639.01	18.9744	8638	442.34 (5.12)	566.33 (6.56)	374 (4.33)	256.33 (2.97)
17	Norfloxacin	J01MA06	Watch	Fluoroquinolones	1	28	28	0.324149	8638	4 (0.05)	21.6 (0.25)	2.4 (0.03)	0
18	Vancomycin	J01XA01	Watch	Glycopeptides	2	1970	985	11.4031	8638	408.50 (4.73)	172.50 (2.00)	25.5 (0.30)	378.5 (4.38)
	Total					16756	9297.82	107.639	8638	3016.25(34.92)	2374.93 (27.5)	2037.38(23.59)	1869.26(21.64)
